# Supplementary material for: Green, Efficient Detection and Removal of Hg2+ by Water-Soluble Fluorescent Pillar[5]arene Supramolecular Self-Assembly
Source: Biosensors (Basel). 2022 Jul 27;12(8):571. doi: 10.3390/bios12080571 (PMC9405992; doi:10.3390/bios12080571)
Supplement: Supplementary file 1 [file biosensors-12-00571-s001.zip]

Archive with 1 entries (1 files):
- biosensors-1796930-supplementary.pdf
